# Supplementary material for: The utility of multi-stack alignment and 3D longitudinal image registration to assess bone remodeling in rheumatoid arthritis patients from second generation HR-pQCT scans
Source: BMC Med Imaging. 2020 Apr 7;20:36. doi: 10.1186/s12880-020-00437-8 (PMC7140503; doi:10.1186/s12880-020-00437-8)
Supplement: Supplementary file 1 — Additional file 1. [file 12880_2020_437_MOESM1_ESM.xlsx]

## Sheet: Brunet Bone remodeling
PatID	Joint	ov/tv-gain	ov/tv-loss	rescan ov/tv-gain	rescan ov/tv-loss	Interpol ov/tv-gain	Interpol ov/tv-Loss	include_longitudinal_analysis	include_rescan_analysis	Motion_00MO	Motion_06MO	Motion_rescan	Motion_long_worst	Motion_rescan_worst
Units, notes		%	%	%	%	%	%	0 = exclude (motion or registration), 1 = include	0 = exclude (motion or registration), 1 = include	(1-5)	(1-5)	(1-5)	(1-5)	(1-5)
RAMHA_001	2	0.0143	0.0254	0	0	0	0	1	1	1	3	1	1	3
RAMHA_001	3	0.0223	0.0382	0.0215	0.057	0.0215	0.057	1	1	1	3	1	1	3
RAMHA_002	2							0	0	5	2	5	5	5
RAMHA_002	3							0	0	5	2	5	5	5
RAMHA_003	2	0.0207	0.0501					1	0	3	3	4	3	4
RAMHA_003	3	0.0215	0.0398					1	0	3	3	4	3	4
RAMHA_004	2			0	0	0	0	0	1	2	2	2	2	2
RAMHA_004	3	0.0392	0.0523	0	0	0	0	1	1	2	2	2	2	2
RAMHA_005	2							0	0	2	4	4	4	4
RAMHA_005	3							0	0	2	4	4	4	4
RAMHA_006	2	0.0016	0.0091	0	0	0	0	1	1	1	2	2	2	2
RAMHA_006	3	0.0211	0.0621	0.0172	0.03	0.0193	0.0295	1	1	1	2	2	2	2
RAMHA_007	2							0	0	5	5	NA	5	NA
RAMHA_007	3							0	0	5	5	NA	5	NA
RAMHA_008	2							0	0	1	4	5	5	5
RAMHA_008	3							0	0	1	4	5	5	5
RAMHA_009	2							0	0	3	4	NA	4	NA
RAMHA_009	3							0	0	3	4	NA	4	NA
RAMHA_011	2	0.0133	0.0116	0	0	0	0	1	1	1	1	3	1	3
RAMHA_011	3	0.0154	0.0152	0	0.0014	0	0.0014	1	1	1	1	3	1	3
* RAMHA_002 and RAMHA_009 were unable to have successful stack registrtion due to excessive motion in multiple scans
* RAMHA_007 was unable to be analyzed due to acquisition error, and no repeat was able to be acquired
* RAMHA_010 was unable to complete the repeat scan
